# Supplementary material for: Genome-Wide MicroRNA Expression Analysis of Clear Cell Renal Cell Carcinoma by Next Generation Deep Sequencing
Source: PLoS One. 2012 Jun 20;7(6):e38298. doi: 10.1371/journal.pone.0038298 (PMC3380046; doi:10.1371/journal.pone.0038298)
Supplement: Table S2 — Enriched biological pathways predicted using DAVID database. The experimentally proven targets were retrieved from miRecord database and subsequently used for enriched pathways prediction analysis (XLS file). (XLSX) [file pone.0038298.s004.xlsx]

## Sheet: Suppl. RCC_DAVID_pathway
Table S2. Enriched pathways analysis predicted using DAVID database
Annotation Cluster 1	Enrichment Score: 16.959788325625734
Category	Term	Fold Enrichment	FDR
GOTERM_BP_FAT	GO:0042981~regulation of apoptosis	4.8737	1.43e-14
GOTERM_BP_FAT	GO:0043067~regulation of programmed cell death	4.82568	2.03e-14
GOTERM_BP_FAT	GO:0010941~regulation of cell death	4.80792	2.32e-14
Annotation Cluster 2	Enrichment Score: 11.435692187761637
Category	Term	Fold Enrichment	FDR
GOTERM_BP_FAT	GO:0043066~negative regulation of apoptosis	6.32519	5.11e-09
GOTERM_BP_FAT	GO:0043069~negative regulation of programmed cell death	6.2371	6.82e-09
GOTERM_BP_FAT	GO:0060548~negative regulation of cell death	6.21977	7.22e-09
Annotation Cluster 3	Enrichment Score: 10.706966051441873
Category	Term	Fold Enrichment	FDR
GOTERM_BP_FAT	GO:0045893~positive regulation of transcription, DNA-dependent	5.28094	9.22e-09
GOTERM_BP_FAT	GO:0051254~positive regulation of RNA metabolic process	5.23702	1.11e-08
GOTERM_BP_FAT	GO:0045941~positive regulation of transcription	4.46632	3.76e-07
Annotation Cluster 4	Enrichment Score: 9.765214989961066
Category	Term	Fold Enrichment	FDR
GOTERM_BP_FAT	GO:0043065~positive regulation of apoptosis	5.20725	2.61e-07
GOTERM_BP_FAT	GO:0043068~positive regulation of programmed cell death	5.17117	3e-07
GOTERM_BP_FAT	GO:0010942~positive regulation of cell death	5.1474	3.29e-07
Annotation Cluster 5	Enrichment Score: 6.782456480291642
Category	Term	Fold Enrichment	FDR
GOTERM_BP_FAT	GO:0042325~regulation of phosphorylation	4.20435	0.000185
GOTERM_BP_FAT	GO:0019220~regulation of phosphate metabolic process	4.03964	0.000352
GOTERM_BP_FAT	GO:0051174~regulation of phosphorus metabolic process	4.03964	0.000352
Annotation Cluster 6	Enrichment Score: 5.286156447657269
Category	Term	Fold Enrichment	FDR
GOTERM_BP_FAT	GO:0010629~negative regulation of gene expression	3.70224	0.00281285
GOTERM_BP_FAT	GO:0010558~negative regulation of macromolecule biosynthetic process	3.41121	0.00929245
GOTERM_BP_FAT	GO:0031327~negative regulation of cellular biosynthetic process	3.32608	0.0133422
GOTERM_BP_FAT	GO:0009890~negative regulation of biosynthetic process	3.25642	0.0180145
Annotation Cluster 7	Enrichment Score: 5.204068258462041
Category	Term	Fold Enrichment	FDR
GOTERM_BP_FAT	GO:0045859~regulation of protein kinase activity	4.3268	0.00692095
GOTERM_BP_FAT	GO:0043549~regulation of kinase activity	4.18136	0.010476
GOTERM_BP_FAT	GO:0051338~regulation of transferase activity	4.01275	0.0171591
Annotation Cluster 8	Enrichment Score: 4.685181512208799
Category	Term	Fold Enrichment	FDR
GOTERM_BP_FAT	GO:0016481~negative regulation of transcription	3.65869	0.0131178
GOTERM_BP_FAT	GO:0045934~negative regulation of nucleobase, nucleoside, nucleotide and nucleic acid metabolic process	3.27996	0.0536538
GOTERM_BP_FAT	GO:0051172~negative regulation of nitrogen compound metabolic process	3.23572	0.0636588
Annotation Cluster 9	Enrichment Score: 3.3268544053401596
Category	Term	Fold Enrichment	FDR
GOTERM_BP_FAT	GO:0007409~axonogenesis	4.83402	0.378745
GOTERM_BP_FAT	GO:0048667~cell morphogenesis involved in neuron differentiation	4.46395	0.681026
GOTERM_BP_FAT	GO:0048812~neuron projection morphogenesis	4.38012	0.781535
GOTERM_BP_FAT	GO:0048858~cell projection morphogenesis	3.80802	2.10306
Annotation Cluster 10	Enrichment Score: 2.3617885967173655
Category	Term	Fold Enrichment	FDR
INTERPRO	IPR000719:Protein kinase, core	3.09505	1.37308
UP_SEQ_FEATURE	binding site:ATP	3.0562	1.69244
UP_SEQ_FEATURE	nucleotide phosphate-binding region:ATP	1.72189	68.381
Annotation Cluster 11	Enrichment Score: 0.45097092437788805
Category	Term	Fold Enrichment	FDR
INTERPRO	IPR007087:Zinc finger, C2H2-type	1.44549	98.1404
INTERPRO	IPR015880:Zinc finger, C2H2-like	1.42191	98.594
SMART	SM00355:ZnF_C2H2	0.999252	99.9995
Annotation Cluster 12	Enrichment Score: 0.37647759874029235
Category	Term	Fold Enrichment	FDR
GOTERM_MF_FAT	GO:0032555~purine ribonucleotide binding	1.11921	99.8863
GOTERM_MF_FAT	GO:0032553~ribonucleotide binding	1.11921	99.8863
GOTERM_MF_FAT	GO:0017076~purine nucleotide binding	1.07136	99.9849
Annotation Cluster 13	Enrichment Score: 0.3161319166464502
Category	Term	Fold Enrichment	FDR
GOTERM_MF_FAT	GO:0005524~ATP binding	1.13829	99.905
GOTERM_MF_FAT	GO:0032559~adenyl ribonucleotide binding	1.12308	99.9434
GOTERM_MF_FAT	GO:0030554~adenyl nucleotide binding	1.06611	99.9943
GOTERM_MF_FAT	GO:0001883~purine nucleoside binding	1.05013	99.9973
GOTERM_MF_FAT	GO:0001882~nucleoside binding	1.04296	99.9981
The experimentally proven targets were retrieved from miRecord database and subsequently used for enriched pathways prediction analysis (XLS file)
