# Supplementary material for: Genome-Wide MicroRNA Expression Analysis of Clear Cell Renal Cell Carcinoma by Next Generation Deep Sequencing
Source: PLoS One. 2012 Jun 20;7(6):e38298. doi: 10.1371/journal.pone.0038298 (PMC3380046; doi:10.1371/journal.pone.0038298)
Supplement: Table S4 — Quality and composition of sequenced small RNA libraries (XLS file). (XLSX) [file pone.0038298.s006.xlsx]

## Sheet: Sheet1
Table S4. Quality and composition of sequenced small RNA libraries
Sample	NRC1	NRC2	NRC3	NRC4	NRC5	NRC6	NRC7	NRC8	NRC9	NRC10	NRC11	ccRCC1	ccRCC2	ccRCC3	ccRCC4	ccRCC5	ccRCC6	ccRCC7	ccRCC8	ccRCC9	ccRCC10	ccRCC11	ccRCC12	ccRCC13	ccRCC14	ccRCC15	ccRCC16	ccRCC17	ccRCC18	ccRCC19	ccRCC20	ccRCC21	ccRCC22	ccRCC23	ccRCC24
total counts	2253886	1270158	1611745	1704667	2173079	3348091	2926539	4386750	1910857	3571115	36657	5113777	4317663	2042257	2934423	386683	905314	455751	138510	507777	964213	1282817	934372	172708	1776680	3539320	1834985	746411	8131820	3546232	1896887	2246442	1169322	1340295	4647944
rejected counts	376955	183191	563942	605008	916221	1889536	2020767	2069022	997166	2891882	19454	3542909	3625933	1673632	1937788	245760	528946	385408	110312	411341	675924	905961	817509	137940	1468958	1570485	900281	331811	1216993	2009810	696207	1727901	577246	440378	2359458
accepted counts	1876931	1086967	1047803	1099659	1256858	1458555	905772	2317728	913691	679233	17203	1570868	691730	368625	996635	140923	376368	70343	28198	96436	288289	376856	116863	34768	307722	1968835	934704	414600	6914827	1536422	1200680	518541	592076	899917	2288486
	0.832753	0.855773	0.650105	0.645087	0.578377	0.435638	0.309503	0.528347	0.478158	0.190202	0.469296	0.307184	0.160209	0.180499	0.339636	0.364441	0.415732	0.154345	0.203581	0.189918	0.298989	0.293772	0.125071	0.201311	0.173201	0.556275	0.50938	0.555458	0.850342	0.433255	0.632974	0.230828	0.506341	0.671432	0.492365
NoMatch	0	0	0	0	0	0	0	0	0	0	0	0	0	0	0	0	0	0	0	0	0	0	0	0	0	0	0	0	0	0	0	0	0	0	0
QCfail	0	0	0	0	0	0	0	0	0	0	0	0	0	0	0	0	0	0	0	0	0	0	0	0	0	0	0	0	0	0	0	0	0	0	0
Repeats	0	0	0	0	0	0	0	0	0	0	0	0	0	0	0	0	0	0	0	0	0	0	0	0	0	0	0	0	0	0	0	0	0	0	0
perfect match	274353	150590	165546	158024	206863	277298	163276	399870	159354	69336	2407	246321	88197	50561	139164	13245	53551	13491	4111	11869	48433	42084	16104	5090	50077	520206	201656	144624	2332558	348407	136294	31580	151749	218776	448844
1 mismatch	210265	139233	154661	130696	156241	198974	129535	268265	123992	28802	1412	176581	54393	30997	111486	13066	52698	10942	3559	9949	45073	41230	13572	4298	41894	263468	106694	47309	1220917	132734	62818	15610	80470	116598	260568
2 mismatch	0	0	0	0	0	0	0	0	0	0	0	0	0	0	0	0	0	0	0	0	0	0	0	0	0
																										0	0	0	0	0	0	0	0	0	0
scRNA_pseudogene	85	24	20	27	13	25	15	46	24	3	0	22	9	5	17	1	4	2	0	4	7	15	2	0	3	23	9	6	77	17	9	2	4	5	23
tRNA_pseudogene	117	115	42	43	64	80	37	429	32	10	3	275	166	4	45	37	307	1	0	4	12	10	8	0	15	213	23	25	149	53	29	15	19	51	56
rRNA_pseudogene	405	257	174	243	206	118	76	210	91	18	4	161	46	26	97	14	20	3	3	6	18	32	10	2	14	359	161	42	500	135	299	108	77	90	264
miRNA_pseudogene	1	4	2	1	2	3	1	6	2	0	0	2	0	0	0	1	0	1	0	0	4	0	1	0	1	4	7	1	7	2	0	1	0	5	4
snRNA	1511	686	566	455	478	214	179	903	269	28	17	368	110	53	232	59	129	19	20	63	197	216	79	14	90	2318	392	784	3545	1161	382	56	598	329	1209
snoRNA_pseudogene	26	37	31	24	26	7	14	112	9	0	0	16	4	3	9	4	1	1	0	2	10	9	5	0	2	40	22	28	153	33	57	1	8	7	56
Mt_rRNA	11009	2111	492	2504	535	4344	166	2327	2689	43	57	235	264	36	358	401	216	14	119	293	178	2219	424	3	118	5764	1675	2809	23469	3447	567	115	726	1625	2105
rRNA	5517	1194	1553	3680	1644	1232	313	1471	1160	147	48	717	307	118	1129	318	333	32	41	132	229	639	147	25	147	3271	1732	744	4908	2992	759	269	478	1202	1429
snRNA_pseudogene	10	9	6	5	9	5	6	20	8	0	1	7	1	0	6	3	2	1	0	1	13	6	3	1	0	8	1	10	10	10	4	0	13	2	6
snoRNA	29260	19838	21189	17421	16786	11267	8943	33448	6928	1082	473	9872	3261	1529	7555	1075	3542	653	453	1001	5680	4320	1445	274	2435	56702	20463	6346	80676	17421	40673	4206	13735	14654	61086
misc_RNA_pseudogene	0	0	0	0	0	0	0	0	0	0	0	0	0	0	0	0	0	0	0	0	0	0	0	0	0	0	0	0	0	0	1	0	0	0	0
Mt_tRNA_pseudogene	146	33	15	99	10	201	20	88	163	4	1	17	26	12	50	142	40	5	17	55	25	127	39	4	26	193	93	37	953	89	48	14	56	283	202
miRNA	288615	153517	197815	180625	257191	354473	219179	461569	206359	21632	1873	270532	69975	42290	165301	16700	86330	19902	5426	13778	72602	53311	20288	6882	73292	607068	230013	150048	3037797	363527	94165	23701	190123	257195	512780
misc_RNA	4979	1852	1326	784	923	811	489	2391	609	74	34	977	220	71	665	110	304	35	31	55	231	506	92	26	190	2942	983	393	5319	897	897	179	605	641	3074
Mt_tRNA	16821	5751	3894	7492	1010	5650	568	4691	5153	102	245	796	358	178	2080	1266	683	61	252	526	472	2617	592	19	249	10938	5558	908	20049	6732	5735	381	1651	5015	5283
